# Supplementary material for: Bayesian smoothed small-areas analysis of urban inequalities in fertility across 1999–2013
Source: Fertil Res Pract. 2019 Dec 21;5:17. doi: 10.1186/s40738-019-0066-8 (PMC6925428; doi:10.1186/s40738-019-0066-8)
Supplement: Supplementary file 4 — Additional file 4. Supplementary results [file 40738_2019_66_MOESM4_ESM.xlsx]

## Sheet: 09_annex_crude numbers_table_N_
Annex supplementary result: totals and crude rates per city, period and nationality.
	city/ region	Period	Nationality	N (15-19)	Pop	Fertility Rate	N (20-24)	Pop	Fertility Rate	N (25-34)	Pop	Fertility Rate	N (35-49)	Pop	Fertility Rate	N T(15-49)	Pop	Fertility Rate
1	almeria	1	1	470	30836.5	15.2417	1297	36141.6	35.8866	5304	68803.1	77.0896	1721	94219.1	18.2659	8792	230000	38.226
2	almeria	2	1	459	26565	17.2784	1144	30015	38.1143	5384	67755	79.4628	2165	100970	21.442	9152	225305	40.6205
3	almeria	3	1	343	23370	14.6769	810	26175	30.9456	4766	61635	77.3262	2501	103315	24.2075	8420	214495	39.255
7	almeria	1	3	41	627.077	65.3827	187	1037.05	180.319	335	1841.06	181.96	79	1889.12	41.8183	642	5394.32	119.014
8	almeria	2	3	140	2432	57.5658	484	3916	123.596	1024	9840	104.065	240	7880	30.4569	1888	24068	78.4444
9	almeria	3	3	98	2951	33.2091	472	4206	112.221	1185	12557	94.3697	338	11590	29.1631	2093	31304	66.8605
10	barcelona	1	1	543	168747	3.21783	2332	232407	10.0341	33366	519045	64.2834	16424	741198	22.1587	52665	1661397	31.6992
11	barcelona	2	1	600	131548	4.56107	2223	163742	13.5762	29854	454853	65.6344	18419	716625	25.7024	51096	1466768	34.8358
12	barcelona	3	1	433	120132	3.60437	1330	129982	10.2322	21964	367437	59.7762	20837	682024	30.5517	44564	1299575	34.2912
16	barcelona	1	3	306	10614	28.8298	1305	22260	58.6253	4115	67997	60.5174	1391	72019	19.3143	7117	172890	41.1649
17	barcelona	2	3	564	25761	21.8936	2392	57280	41.7598	9038	188162	48.0331	3264	157574	20.7141	15258	428777	35.5849
18	barcelona	3	3	566	32715	17.3009	2655	59392	44.703	11440	229060	49.9432	5105	224065	22.7836	19766	545232	36.2525
19	bilbao	1	1	197	38563.4	5.10847	622	53015	11.7325	7751	127063	61.0013	4207	199018	21.1388	12777	417659	30.5919
20	bilbao	2	1	210	31739	6.61647	521	39909.4	13.0546	7109	110777	64.1742	4915	196245	25.0453	12755	378670	33.6837
21	bilbao	3	1	166	28082.6	5.91113	378	32000.6	11.8123	5253	88285.6	59.5001	5362	183842	29.1663	11159	332211	33.5901
25	bilbao	1	3	40	1272	31.4465	209	3008.4	69.4721	399	7900.4	50.5038	112	7788.2	14.3807	760	19969	38.059
26	bilbao	2	3	124	3126.8	39.6572	483	5792.8	83.3794	1294	17791.6	72.731	317	17006	18.6405	2218	43717.2	50.7352
27	bilbao	3	3	133	4431.2	30.0144	576	7258.8	79.352	1715	25078	68.3866	602	26175.8	22.9983	3026	62943.8	48.0746
28	cadiz	1	1	203	24700.5	8.21844	574	31660.9	18.1296	3080	54801.4	56.203	1221	74291.7	16.4352	5078	185455	27.3814
29	cadiz	2	1	191	18595	10.2716	516	23345	22.1032	3008	50260	59.8488	1444	73155	19.7389	5159	165355	31.1995
30	cadiz	3	1	93	14620	6.36115	345	17865	19.3115	2386	42270	56.4467	1469	69455	21.1504	4293	144210	29.7691
34	cadiz	1	3	1	70	14.2857	14	150	93.3333	21	388.043	54.1176	5	295.014	16.9483	41	903.058	45.4013
35	cadiz	2	3	3	161	18.6335	17	324	52.4691	58	870	66.6667	17	793	21.4376	95	2148	44.2272
36	cadiz	3	3	5	273	18.315	27	440	61.3636	92	1438	63.9777	27	1311	20.595	151	3462	43.6164
37	cordoba	1	1	512	54566.2	9.3831	1389	65706.7	21.1394	10741	129063	83.2229	3295	173319	19.0112	15937	422655	37.7069
38	cordoba	2	1	501	45800	10.9389	1440	53580	26.8757	10669	126220	84.527	4105	188125	21.8206	16715	413725	40.4012
39	cordoba	3	1	389	41970	9.26853	1164	45305	25.6925	8703	112785	77.1645	4737	192115	24.6571	14993	392175	38.2304
43	cordoba	1	3	20	489.99	40.8172	84	839.01	100.118	187	1576.96	118.583	53	1385.02	38.2666	344	4290.97	80.1683
44	cordoba	2	3	55	1121	49.0633	158	1824	86.6228	425	4975	85.4271	117	4217	27.7448	755	12137	62.2065
45	cordoba	3	3	41	1359	30.1692	184	2347	78.398	463	7471	61.973	131	6859	19.099	819	18036	45.4092
46	granada	1	1	473	42250.4	11.1952	1148	54265.7	21.1552	6489	96686.6	67.1137	2702	135661	19.9172	10812	328864	32.8768
47	granada	2	1	401	34025	11.7855	967	40470	23.8942	5689	87285	65.1773	3046	133660	22.7892	10103	295440	34.1965
48	granada	3	1	248	29086.7	8.52624	668	33740	19.7985	4591	77143.3	59.5126	3408	128975	26.4237	8915	268945	33.148
52	granada	1	3	20	589.015	33.955	101	1551.98	65.0781	260	2915.09	89.1912	69	1939.96	35.5677	450	6996.04	64.3221
53	granada	2	3	71	1741	40.7812	338	3426	98.6573	788	8014	98.3279	205	6335	32.3599	1402	19516	71.8385
54	granada	3	3	43	1756.67	24.4782	235	2937.67	79.9955	967	10158.3	95.1928	286	8407.67	34.0166	1531	23260.3	65.8202
55	huelva	1	1	319	26880.3	11.8674	878	32715.3	26.8376	4914	61026.1	80.523	1278	76911	16.6166	7389	197533	37.4065
56	huelva	2	1	331	20870	15.8601	880	25780	34.135	4905	60905	80.5353	1735	82065	21.1418	7851	189620	41.4039
57	huelva	3	1	220	17820	12.3457	612	19980	30.6306	4140	53270	77.7173	2087	84570	24.6778	7059	175640	40.1902
61	huelva	1	3	5	142.005	35.2101	47	507.975	92.5242	78	865.983	90.0711	18	680.96	26.4333	148	2196.92	67.367
62	huelva	2	3	22	524	41.9847	131	1361	96.2528	321	3517	91.271	83	2868	28.94	557	8270	67.3519
63	huelva	3	3	29	1043	27.8044	111	1580	70.2532	417	6010	69.3844	126	5670	22.2222	683	14303	47.7522
64	jaen	1	1	143	20161	7.0929	518	23650.8	21.902	4154	45612.7	91.071	1250	60969.1	20.5022	6065	150394	40.3275
65	jaen	2	1	214	18605	11.5023	479	20060	23.8784	3972	45280	87.7208	1533	68280	22.4517	6198	152225	40.716
66	jaen	3	1	170	16805	10.116	410	17845	22.9756	3114	39515	78.8055	1720	68680	25.0437	5414	142845	37.9012
70	jaen	1	3	14	246.006	56.9092	37	246	150.407	67	463.982	144.402	19	426.023	44.5986	137	1382.01	99.131
71	jaen	2	3	32	572	55.9441	89	915	97.2678	187	2142	87.3016	61	1712	35.6308	369	5341	69.0882
72	jaen	3	3	8	536	14.9254	72	853	84.408	201	2637	76.223	64	2235	28.6353	345	6261	55.103
73	madrid	1	1	1951	337582	5.77934	5699	453279	12.5728	75059	1.0662e+06	70.3985	35428	1.41802e+06	24.9841	119698	3.27509e+06	36.5481
74	madrid	2	1	1635	268839	6.0817	4175	335268	12.4527	59002	942779	62.5831	36736	1.44432e+06	25.4349	119724	2.9912e+06	40.0254
75	madrid	3	1	945	196491	4.80939	2246	221075	10.1595	33590	635560	52.851	30843	1.14805e+06	26.8656	87675	2.20117e+06	39.831
79	madrid	1	3	1589	27020.9	58.8063	6252	64343.8	97.1656	12846	181123	70.9241	3054	176662	17.2873	24681	449150	54.9505
80	madrid	2	3	1890	52826.6	35.7774	7122	113873	62.5433	18133	346288	52.3639	5178	338375	15.3026	46464	851362	54.576
81	madrid	3	3	1069	55114.9	19.3958	3599	99421.7	36.1993	14149	346970	40.7787	5569	386185	14.4206	42189	887692	47.5266
82	malaga	1	1	1212	94003.9	12.8931	3086	112910	27.3314	17470	220788	79.1257	5139	288045	17.8409	26907	715748	37.5929
83	malaga	2	1	1175	77360	15.1887	3061	93980	32.5708	17481	218060	80.166	6763	308205	21.9432	28480	697605	40.8254
84	malaga	3	1	793	67050	11.827	2311	74890	30.8586	14151	189020	74.8651	7816	312035	25.0485	25071	642995	38.991
88	malaga	1	3	38	1147.04	33.1288	246	2295.13	107.183	522	3649.45	143.035	149	4072.48	36.5871	955	11164.1	85.5421
89	malaga	2	3	136	3513	38.7134	705	7325	96.2457	1889	18884	100.032	486	17397	27.9359	3216	47119	68.2527
90	malaga	3	3	111	4681	23.7129	568	9319	60.9507	2181	31963	68.2351	683	28710	23.7896	3543	74673	47.4469
91	sansebastian	1	1	38	19963.8	1.90345	171	26318	6.49745	4834	64213.4	75.2802	2399	104065	23.0529	7442	214560	34.6849
92	sansebastian	2	1	40	17235.2	2.32083	124	20600	6.01942	4032	55379.2	72.8071	2713	101009	26.8589	6909	194224	35.5724
93	sansebastian	3	1	25	15841	1.57818	108	17122	6.30767	3230	45447.4	71.0712	2875	95150.6	30.2153	6238	173561	35.9413
97	sansebastian	1	3	11	446.8	24.6195	43	974	44.1478	118	2773.4	42.5471	41	3312.4	12.3777	213	7506.6	28.375
98	sansebastian	2	3	31	945.6	32.7834	141	2453.4	57.4713	376	6704.6	56.0809	112	6781.2	16.5163	660	16884.8	39.0884
99	sansebastian	3	3	44	1687.6	26.0725	160	3257.6	49.1159	667	11327	58.8858	246	11056.4	22.2496	1117	27328.6	40.8729
100	sevilla	1	1	1137	114379	9.94064	3046	150974	20.1756	22641	299532	75.5878	7653	374260	20.4483	34477	939146	36.711
101	sevilla	2	1	1106	89925	12.2991	2881	111730	25.7854	21452	282420	75.9578	9975	395995	25.1897	35414	880070	40.24
102	sevilla	3	1	740	82080	9.01559	2270	88500	25.6497	17074	237870	71.7787	11133	398420	27.9429	31217	806870	38.689
106	sevilla	1	3	28	973.028	28.7761	180	1892.1	95.1324	435	3968.13	109.623	122	4094.19	29.7983	765	10927.4	70.0072
107	sevilla	2	3	113	3256	34.7052	544	6812	79.8591	1378	18824	73.2044	389	16652	23.3606	2424	45544	53.2233
108	sevilla	3	3	90	3824	23.5356	543	8187	66.3247	1853	28877	64.1687	576	26504	21.7326	3062	67392	45.4357
109	vitoria	1	1	98	28035.4	3.49558	401	38682.2	10.3665	6053	86968.4	69.6	2411	125035	19.2826	8963	278721	32.1576
110	vitoria	2	1	79	22093	3.57579	299	29523.2	10.1276	5681	82021.2	69.2626	3096	126188	24.5347	9155	259826	35.2351
111	vitoria	3	1	81	19446.6	4.16525	229	22274.6	10.2808	4963	69720.4	71.1843	3770	125466	30.0479	9043	236908	38.1709
115	vitoria	1	3	36	1110.2	32.4266	141	1810.2	77.8919	260	4298.8	60.482	82	4553.8	18.0069	519	11773	44.0839
116	vitoria	2	3	106	2440.6	43.4319	428	4156.2	102.979	958	11131.2	86.0644	257	10545	24.3717	1749	28273	61.8611
117	vitoria	3	3	130	4014.2	32.385	495	5708.6	86.7113	1838	17490	105.089	583	16856.2	34.5867	3046	44069	69.1189
Cities in alphabetical order
Period 1= 1999-2003; 2= 2004-2008; 3= 2009-2013
Nationality 1= Spanish; 3= Low-income countries
N total per age groups
Pop= population
